# Supplementary material for: LINC01270 Regulates the NF-κB-Mediated Pro-Inflammatory Response via the miR-326/LDOC1 Axis in THP-1 Cells
Source: Cells. 2024 Dec 8;13(23):2027. doi: 10.3390/cells13232027 (PMC11640305; doi:10.3390/cells13232027)
Supplement: Supplementary file 1 [file cells-13-02027-s001.zip]

Archive with 1 entries (1 files):
- cells-3344999-supplementary.pdf
